# Supplementary material for: Healthcare professionals’ experiences in using a patient-reported outcome tool (PRO-Pall) to identify symptoms and problems in palliative care: A mixed-methods study
Source: Palliat Support Care. 2025 Sep 11;23:e159. doi: 10.1017/S1478951525000483 (PMC13166694; doi:10.1017/S1478951525000483)
Supplement: Ikander et al. supplementary material [file S1478951525000483sup001.zip]

Archive with 4 entries (4 files):
- S1478951525000483sup001/Appendix 1. The PRO-Pall questionnaire.docx
- S1478951525000483sup001/Appendix 2. GRAMMS Good Reporting of A Mixed Methods Study.docx
- S1478951525000483sup001/Appendix 3. Survey Questions.docx
- S1478951525000483sup001/Appendix 4. PRO-pall interviewguide_english.docx
